# Supplementary material for: Green Synthesis of Thermo-Responsive Hydrogel from Oil Palm Empty Fruit Bunches Cellulose for Sustained Drug Delivery
Source: Polymers (Basel). 2021 Jun 29;13(13):2153. doi: 10.3390/polym13132153 (PMC8271751; doi:10.3390/polym13132153)
Supplement: Supplementary file 1 [file polymers-13-02153-s001.zip]

Archive with 1 entries (1 files):
- polymers-1245247-supplementary.pdf
